# Supplementary material for: LUHMES Cells: Phenotype Refinement and Development of an MPP+-Based Test System for Screening Antiparkinsonian Drugs
Source: Int J Mol Sci. 2023 Jan 1;24(1):733. doi: 10.3390/ijms24010733 (PMC9821222; doi:10.3390/ijms24010733)
Supplement: Supplementary file 1 [file ijms-24-00733-s001.zip]

Archive with 1 entries (1 files):
- ijms-2026612-supplementary.pdf
